# Supplementary material for: Black Soldier Fly Larvae’s Optimal Feed Intake and Rearing Density: A Welfare Perspective (Part II)
Source: Insects. 2024 Dec 26;16(1):5. doi: 10.3390/insects16010005 (PMC11765738; doi:10.3390/insects16010005)
Supplement: Supplementary file 1 [file insects-16-00005-s001.zip]

Archive with 1 entries (1 files):
- insects-3265805-supplementary.pdf
